# Supplementary material for: rs71327024 Associated with COVID-19 Hospitalization Reduces CXCR6 Promoter Activity in Human CD4+ T Cells via Disruption of c-Myb Binding
Source: Int J Mol Sci. 2023 Sep 7;24(18):13790. doi: 10.3390/ijms241813790 (PMC10530726; doi:10.3390/ijms241813790)
Supplement: Supplementary file 1 [file ijms-24-13790-s001.zip]

Archive with 1 entries (1 files):
- ijms-2527374-supplementary.pdf
